# Supplementary material for: On the (im)possibility of reconstructing plasmids from whole-genome short-read sequencing data
Source: Microb Genom. 2017 Aug 18;3(10):e000128. doi: 10.1099/mgen.0.000128 (PMC5695206; doi:10.1099/mgen.0.000128)
Supplement: Supplementary File 2 [file mgen-3-128-s002.xls]

## Sheet: SupplementaryTable_S4
Name	Size	PlasmidFinder	cBAR	Recycler	PlasmidSPAdes
>gi|1008423447|gb|CP014450.1| Enterococcus faecium strain ATCC 700221 plasmid unnamed1, complete sequence	189452		0.62557		0.58759
>gi|1008423628|gb|CP014451.1| Enterococcus faecium strain ATCC 700221 plasmid unnamed2, complete sequence	63692		0.9976	0.03925	0.14553
>gi|1008423686|gb|CP014452.1| Enterococcus faecium strain ATCC 700221 plasmid unnamed3, complete sequence	39138		0.92549		0.95148
>gi|1033167582|ref|NZ_CP014756.1| Klebsiella pneumoniae strain AATZP plasmid pKPN-04f, complete sequence	121030	0.93473	0.93473		0.06737
>gi|1033167583|ref|NZ_CP014757.1| Klebsiella pneumoniae strain AATZP plasmid pNDM-1fa, complete sequence	54064	0.22995	0.51417		0.90352
>gi|1033167584|ref|NZ_CP014758.1| Klebsiella pneumoniae strain AATZP plasmid pKPN-041, complete sequence	38384	0.62174	0.66778		0.94511
>gi|1033023972|ref|NZ_CP014775.1| Aeromonas veronii strain AVNIH1 plasmid pASP-a58, complete sequence	198307	0.28517	0.83672		0.94091
>gi|428277405|ref|NC_017194.1| Bacillus subtilis subsp. natto BEST195 plasmid pBEST195S DNA, complete genome	5838	1		1	1
>gi|470157219|ref|NC_020523.1| Corynebacterium callunae DSM 20147 plasmid pCC1, complete sequence	4109		0.93745	0.91872	0.93745
>gi|470157235|ref|NC_020553.1| Corynebacterium callunae DSM 20147 plasmid pCC2, complete sequence	85023		0.05169
>gi|828921800|gb|CP011585.1| Enterobacter asburiae strain CAV1043 plasmid pCAV1043-1919, complete sequence	1919		1		1
>gi|828921803|gb|CP011586.1| Enterobacter asburiae strain CAV1043 plasmid pCAV1043-10, complete sequence	10403		0.88772		0.94184
>gi|828921812|gb|CP011587.1| Enterobacter asburiae strain CAV1043 plasmid pCAV1043-51, complete sequence	51321	0.32624	0.57516		0.93749
>gi|828921864|gb|CP011588.1| Enterobacter asburiae strain CAV1043 plasmid pCAV1043-58, complete sequence	58427		0.98944		1
>gi|828921939|gb|CP011589.1| Enterobacter asburiae strain CAV1043 plasmid pKPC_CAV1043, complete sequence	59138	0.15444	0.94124		0.96723
>gi|828922004|gb|CP011590.1| Enterobacter asburiae strain CAV1043 plasmid pCAV1043-97, complete sequence	96842	0.44304	0.4862		0.97529
>gi|828927103|gb|CP011592.1| Klebsiella oxytoca strain CAV1099 plasmid pCAV1099-5410, complete sequence	5410		0.97209	0.97209	0.97209
>gi|828927110|gb|CP011593.1| Klebsiella oxytoca strain CAV1099 plasmid pCAV1099-69, complete sequence	68910	0.85921	0.98539		1
>gi|828927201|gb|CP011594.1| Klebsiella oxytoca strain CAV1099 plasmid pCAV1099-111, complete sequence	111395		1	1	1
>gi|828927324|gb|CP011595.1| Klebsiella oxytoca strain CAV1099 plasmid pKPC_CAV1099, complete sequence	113105	0.99432	1		1
>gi|828927436|gb|CP011596.1| Klebsiella oxytoca strain CAV1099 plasmid pCAV1099-114, complete sequence	113992	0.08473	0.77352		0.61078
>gi|828933424|gb|CP011598.1| Kluyvera intermedia strain CAV1151 plasmid pKPC_CAV1151, complete sequence	43621	0.66058	0.9948		0.9948
>gi|828933472|gb|CP011599.1| Kluyvera intermedia strain CAV1151 plasmid pCAV1151-83, complete sequence	82986	0.67628	0.99583	0.0157	0.9989
>gi|828933578|gb|CP011600.1| Kluyvera intermedia strain CAV1151 plasmid pCAV1151-215, complete sequence	215092	0.16256	0.82665		0.99004
>gi|828933802|gb|CP011601.1| Kluyvera intermedia strain CAV1151 plasmid pCAV1151-296, complete sequence	295619	0.19827	0.70289		0.97238
>gi|959190081|gb|CP013321.1| Klebsiella pneumoniae strain CAV1193 plasmid pCAV1193-3741, complete sequence	3741		1	1	1
>gi|959190086|gb|CP013323.1| Klebsiella pneumoniae strain CAV1193 plasmid pCAV1193-258, complete sequence	257944	0.14845	0.74254		0.96098
>gi|959190351|gb|CP013324.1| Klebsiella pneumoniae strain CAV1193 plasmid pCAV1193-166, complete sequence	166486	0.75587	0.97317		0.98444
>gi|959190550|gb|CP013325.1| Klebsiella pneumoniae strain CAV1193 plasmid pKPC_CAV1193, complete sequence	49565	0.62203	0.99262		1
>gi|959195734|gb|CP013326.1| Klebsiella pneumoniae strain CAV1193 plasmid pCAV1193-78, complete sequence	77808	0.48296	0.88936		1
>gi|828895818|gb|CP011569.1| Enterobacter cloacae strain CAV1311 plasmid pCAV1311-3223, complete sequence	3223		0.95377	0.92988	0.95377
>gi|828895823|gb|CP011570.1| Enterobacter cloacae strain CAV1311 plasmid pCAV1311-34, complete sequence	33610	0.85733	0.99325		0.99325
>gi|828895865|gb|CP011571.1| Enterobacter cloacae strain CAV1311 plasmid pKPC_CAV1311, complete sequence	90452	0.16937	0.95552		0.48014
>gi|828900768|gb|CP011573.1| Enterobacter aerogenes strain CAV1320 plasmid pKPC_CAV1320, complete sequence	13981	1		1	1
>gi|828939380|gb|CP011603.1| Citrobacter freundii strain CAV1321 plasmid pCAV1321-1916, complete sequence	1916		0.94676		0.94676
>gi|828939384|gb|CP011604.1| Citrobacter freundii strain CAV1321 plasmid pCAV1321-3223, complete sequence	3223		1		1
>gi|828939390|gb|CP011605.1| Citrobacter freundii strain CAV1321 plasmid pCAV1321-3820, complete sequence	3820		0.96335		0.96335
>gi|828939395|gb|CP011606.1| Citrobacter freundii strain CAV1321 plasmid pCAV1321-4310, complete sequence	4310		0.89466		0.89466
>gi|828939401|gb|CP011607.1| Citrobacter freundii strain CAV1321 plasmid pCAV1321-4938, complete sequence	4938		1		1
>gi|828939407|gb|CP011608.1| Citrobacter freundii strain CAV1321 plasmid pKPC_CAV1321-45, complete sequence	44846	0.49884	0.96345		0.99494
>gi|828939458|gb|CP011609.1| Citrobacter freundii strain CAV1321 plasmid pCAV1321-71, complete sequence	70610	0.7949	0.98099	0.01845	0.98487
>gi|828939549|gb|CP011610.1| Citrobacter freundii strain CAV1321 plasmid pCAV1321-135, complete sequence	135117	0.64587	0.92823		0.98831
>gi|828939693|gb|CP011611.1| Citrobacter freundii strain CAV1321 plasmid pKPC_CAV1321-244, complete sequence	243709		0.92208		0.97411
>gi|828945252|gb|CP011613.1| Klebsiella oxytoca strain CAV1335 plasmid pCAV1335-5410, complete sequence	5410		1	1	1
>gi|828945263|gb|CP011614.1| Klebsiella oxytoca strain CAV1335 plasmid pCAV1335-92, complete sequence	92095	0.66893	0.90326		0.97339
>gi|828945376|gb|CP011615.1| Klebsiella oxytoca strain CAV1335 plasmid pKPC_CAV1335, complete sequence	113105	0.91915	0.97313		0.9993
>gi|828945491|gb|CP011616.1| Klebsiella oxytoca strain CAV1335 plasmid pCAV1335-118, complete sequence	117623		1		1
>gi|828945622|gb|CP011617.1| Klebsiella oxytoca strain CAV1335 plasmid pCAV1335-115, complete sequence	115319	0.06351	0.78605		0.95099
>gi|828952157|gb|CP011619.1| Klebsiella pneumoniae strain CAV1344 plasmid pCAV1344-3741, complete sequence	3741		1	1	1
>gi|828952164|gb|CP011620.1| Klebsiella pneumoniae strain CAV1344 plasmid pCAV1344-40, complete sequence	39554	0.78103	0.99075		1
>gi|828952208|gb|CP011621.1| Klebsiella pneumoniae strain CAV1344 plasmid pCAV1344-78, complete sequence	77808	0.47101	0.90131		1
>gi|828952302|gb|CP011622.1| Klebsiella pneumoniae strain CAV1344 plasmid pKPC_CAV1344, complete sequence	176497	0.7118	0.96414	0.13099	1
>gi|828952515|gb|CP011623.1| Klebsiella pneumoniae strain CAV1344 plasmid pCAV1344-250, complete sequence	250396	0.16439	0.76824		0.9804
>gi|828958913|gb|CP011634.1| Klebsiella oxytoca strain CAV1374 plasmid pCAV1374-228, complete sequence	227680	0.0676	0.82182		0.99469
>gi|828959145|gb|CP011635.1| Klebsiella oxytoca strain CAV1374 plasmid pKPC_CAV1374, complete sequence	332956	0.391	0.99135		0.99135
>gi|828958465|gb|CP011625.1| Klebsiella oxytoca strain CAV1374 plasmid pCAV1374-1919, complete sequence	1919		1		1
>gi|828958469|gb|CP011626.1| Klebsiella oxytoca strain CAV1374 plasmid pCAV1374-6538, complete sequence	6538		0.55965		1
>gi|828958474|gb|CP011627.1| Klebsiella oxytoca strain CAV1374 plasmid pCAV1374-14, complete sequence	14274		0.98403		0.98403
>gi|828958486|gb|CP011628.1| Klebsiella oxytoca strain CAV1374 plasmid pCAV1374-16, complete sequence	16069		0.8237		1
>gi|828958505|gb|CP011629.1| Klebsiella oxytoca strain CAV1374 plasmid pCAV1374-34, complete sequence	33610	0.85733	0.99325		0.99325
>gi|828958545|gb|CP011630.1| Klebsiella oxytoca strain CAV1374 plasmid pCAV1374-49, complete sequence	49200		0.98016		0.9937
>gi|828958596|gb|CP011631.1| Klebsiella oxytoca strain CAV1374 plasmid pCAV1374-54, complete sequence	53596		1		1
>gi|828958653|gb|CP011632.1| Klebsiella oxytoca strain CAV1374 plasmid pCAV1374-84, complete sequence	83652	0.67059	0.88994		0.99224
>gi|828958755|gb|CP011633.1| Klebsiella oxytoca strain CAV1374 plasmid pCAV1374-150, complete sequence	150318	0.30147	0.88876		0.99077
>gi|828905883|gb|CP011575.1| Klebsiella pneumoniae strain CAV1392 plasmid pKPC_CAV1392, complete sequence	43621	1	1	1	1
>gi|828905932|gb|CP011576.1| Klebsiella pneumoniae strain CAV1392 plasmid pCAV1392-50, complete sequence	49832	0.11709	0.68711		1
>gi|828905996|gb|CP011577.1| Klebsiella pneumoniae strain CAV1392 plasmid pCAV1392-131, complete sequence	130719	0.62998	0.87739		0.76749
>gi|828911489|gb|CP011579.1| Enterobacter cloacae strain CAV1411 plasmid pCAV1411-34, complete sequence	33610	0.85733	0.99325		0.99325
>gi|828911534|gb|CP011580.1| Enterobacter cloacae strain CAV1411 plasmid pKPC_CAV1411, complete sequence	90452	0.23938	0.95552		0.99352
>gi|828965719|gb|CP011637.1| Serratia marcescens strain CAV1492 plasmid pCAV1492-3223, complete sequence	3223		1		1
>gi|828965723|gb|CP011638.1| Serratia marcescens strain CAV1492 plasmid pCAV1492-6393, complete sequence	6393		1		1
>gi|828965729|gb|CP011639.1| Serratia marcescens strain CAV1492 plasmid pKPC_CAV1492, complete sequence	69158	0.11296	0.90497		0.97344
>gi|828965798|gb|CP011640.1| Serratia marcescens strain CAV1492 plasmid pCAV1492-73, complete sequence	73100	0.60564	0.98765		1
>gi|828965887|gb|CP011641.1| Serratia marcescens strain CAV1492 plasmid pCAV1492-199, complete sequence	199444	0.54432	0.913		0.99912
>gi|828971490|gb|CP011643.1| Klebsiella pneumoniae strain CAV1596 plasmid pCAV1596-2927, complete sequence	2927		1
>gi|828971497|gb|CP011644.1| Klebsiella pneumoniae strain CAV1596 plasmid pCAV1596-41, complete sequence	40939	0.20575	0.87003		0.99084
>gi|828971542|gb|CP011645.1| Klebsiella pneumoniae strain CAV1596 plasmid pKPC_CAV1596-78, complete sequence	77801	0.43891	0.86643		1
>gi|828971628|gb|CP011646.1| Klebsiella pneumoniae strain CAV1596 plasmid pKPC_CAV1596-97, complete sequence	96702	0.11523	0.56077		0.99841
>gi|828916677|gb|CP011582.1| Enterobacter cloacae strain CAV1668 plasmid pKPC_CAV1668, complete sequence	43433	0.66344	0.99477		0.99477
>gi|828916727|gb|CP011583.1| Enterobacter cloacae strain CAV1668 plasmid pCAV1668-85, complete sequence	85187	0.17984	0.91033		0.99732
>gi|828977532|gb|CP011648.1| Enterobacter cloacae strain CAV1669 plasmid pCAV1669-34, complete sequence	33610	0.85733	0.99325		0.99325
>gi|828977575|gb|CP011649.1| Enterobacter cloacae strain CAV1669 plasmid pKPC_CAV1669, complete sequence	90452	0.16937	0.95552		0.99748
>gi|828982636|gb|CP011651.1| Citrobacter freundii strain CAV1741 plasmid pCAV1741-1916, complete sequence	1916		1	1	1
>gi|828982639|gb|CP011652.1| Citrobacter freundii strain CAV1741 plasmid pCAV1741-3223, complete sequence	3223		1	1	1
>gi|828982645|gb|CP011653.1| Citrobacter freundii strain CAV1741 plasmid pCAV1741-16, complete sequence	16257		0.92422		0.98745
>gi|828982668|gb|CP011654.1| Citrobacter freundii strain CAV1741 plasmid pCAV1741-101, complete sequence	100873	0.14187	0.92496		0.99266
>gi|828982776|gb|CP011655.1| Citrobacter freundii strain CAV1741 plasmid pCAV1741-110, complete sequence	109688	1	1	1	1
>gi|828982914|gb|CP011656.1| Citrobacter freundii strain CAV1741 plasmid pKPC_CAV1741, complete sequence	129196	0.89237	0.99957	0.01009	0.99957
>gi|752806468|ref|NZ_CP007558.1| Citrobacter freundii CFNIH1 plasmid pKEC-a3c, complete sequence	272297	0.19423	0.87483		0.96674
>gi|764910723|ref|NZ_CP008824.1| Enterobacter cloacae ECNIH2 plasmid pKEC-39c, complete sequence	319976	0.10755	0.6208		0.96083
>gi|764911390|ref|NZ_CP008825.1| Enterobacter cloacae ECNIH2 plasmid pKPC-272, complete sequence	282439	0.08034	0.74621		0.12037
>gi|764911497|ref|NZ_CP008826.1| Enterobacter cloacae ECNIH2 plasmid pKPC-f91, complete sequence	47290	0.05676	0.80831		0.99116
>gi|749295309|ref|NZ_CP008898.1| Enterobacter cloacae ECNIH3 plasmid pENT-576, complete sequence	62247	0.61193	0.91151		0.99449
>gi|749295313|ref|NZ_CP008899.1| Enterobacter cloacae ECNIH3 plasmid pENT-8a4, complete sequence	255013	0.19415	0.66626		0.48236
>gi|749295351|ref|NZ_CP008900.1| Enterobacter cloacae ECNIH3 plasmid pENT-d4a, complete sequence	60388		1		1
>gi|749295352|ref|NZ_CP008901.1| Enterobacter cloacae ECNIH3 plasmid pKPC-47e, complete sequence	50333	0.16407	0.93827		0.95279
>gi|1039515083|ref|NZ_CP015160.1| Escherichia coli strain Eco889 plasmid pECO-fce, complete sequence	212180	0.25517	0.75701		0.94788
>gi|1039515084|ref|NZ_CP015161.1| Escherichia coli strain Eco889 plasmid pECO-93a, complete sequence	88023	0.34681	0.98812	0.01378	0.70776
>gi|749295354|ref|NZ_CP008906.1| Enterobacter cloacae ECR091 plasmid pENT-08e, complete sequence	176943	0.67156	0.99664		0.01184
>gi|749295356|ref|NZ_CP008907.1| Enterobacter cloacae ECR091 plasmid pENT-4bd, complete sequence	111227	0.61916	0.66511		0.0615
>gi|749295357|ref|NZ_CP008908.1| Enterobacter cloacae ECR091 plasmid pKPC-47e, complete sequence	50333	0.16407	0.92683		0.96036
>gi|556555082|ref|NC_022649.1| Escherichia coli JJ1886 plasmid pJJ1886_2, complete sequence	5167	1	1	1	1
>gi|556555098|ref|NC_022650.1| Escherichia coli JJ1886 plasmid pJJ1886_4, complete sequence	55956		1	1	1
>gi|556555179|ref|NC_022651.1| Escherichia coli JJ1886 plasmid pJJ1886_5, complete sequence	110040	0.19119	0.7336		0.1894
>gi|556579581|ref|NC_022661.1| Escherichia coli JJ1886 plasmid pJJ1886_1, complete sequence	1552	0.87178	0.87178	0.87178
>gi|556579591|ref|NC_022662.1| Escherichia coli JJ1886 plasmid pJJ1886_3, complete sequence	5631	0.94246	0.94246	0.94246
>gi|1006701338|gb|CP014317.1| Escherichia coli JJ1887 plasmid pJJ1887-1, complete sequence	1552	0.87178	0.87178	0.87178
>gi|1006701341|gb|CP014318.1| Escherichia coli JJ1887 plasmid pJJ1887-2, complete sequence	5167	1	1	1	1
>gi|1006701348|gb|CP014319.1| Escherichia coli JJ1887 plasmid pJJ1887-3, complete sequence	5631	0.94246	0.94246	0.94353
>gi|1006701360|gb|CP014320.1| Escherichia coli JJ1887 plasmid pJJ1887-5, complete sequence	130603	0.16533	0.72489		0.34855
>gi|1006701503|gb|CP014321.1| Escherichia coli JJ1887 plasmid pJJ1887-4, complete sequence	107507	0.25611	0.60108	0.04523	0.18287
>gi|757718048|ref|NZ_CP008789.1| Klebsiella oxytoca KONIH1 plasmid pKOX-137, complete sequence	133397	0.45778	0.99322		0.9969
>gi|757718062|ref|NZ_CP008790.1| Klebsiella oxytoca KONIH1 plasmid pKOX-86d, complete sequence	193725	0.20883	0.89507		0.98389
>gi|757718126|ref|NZ_CP008791.1| Klebsiella oxytoca KONIH1 plasmid pKPC-727, complete sequence	205586	0.08668	0.77546		0.95276
>gi|1039487545|ref|NZ_CP015026.1| Klebsiella pneumoniae strain Kpn223 plasmid pKPN-065, complete sequence	170926	0.09634	0.81844		0.12305
>gi|1039504623|ref|NZ_CP015131.1| Klebsiella pneumoniae strain Kpn555 plasmid pKPN-7c3, complete sequence	142858	0.59792	0.80199		0.9964
>gi|1039504630|ref|NZ_CP015132.1| Klebsiella pneumoniae strain Kpn555 plasmid pKPN-d90, complete sequence	224457	0.42263	0.93506		0.99977
>gi|1039504643|ref|NZ_CP015133.1| Klebsiella pneumoniae strain Kpn555 plasmid pKPN-d6b, complete sequence	26450				0.69365
>gi|749296014|ref|NZ_CP007728.1| Klebsiella pneumoniae subsp. pneumoniae KPNIH10 plasmid pAAC154-a50, complete sequence	15096	0.10745	0.73973		0.92985
>gi|749296015|ref|NZ_CP007729.1| Klebsiella pneumoniae subsp. pneumoniae KPNIH10 plasmid pKPN-498, complete sequence	243824	0.06369	0.72521		0.95327
>gi|749296016|ref|NZ_CP007730.1| Klebsiella pneumoniae subsp. pneumoniae KPNIH10 plasmid pKpQIL-6e6, complete sequence	113639	0.07272	0.68067		0.95586
>gi|749295863|ref|NZ_CP008828.1| Klebsiella pneumoniae subsp. pneumoniae KPNIH1 plasmid pAAC154-a50, complete sequence	15096	0.84221	0.84221		0.93455
>gi|749295864|ref|NZ_CP008829.1| Klebsiella pneumoniae subsp. pneumoniae KPNIH1 plasmid pKPN-498, complete sequence	243824	0.14677	0.70345		0.95485
>gi|749295865|ref|NZ_CP008830.1| Klebsiella pneumoniae subsp. pneumoniae KPNIH1 plasmid pKpQIL-6e6, complete sequence	113639	0.27222	0.86256		0.94021
>gi|749296008|ref|NZ_CP008798.1| Klebsiella pneumoniae subsp. pneumoniae KPNIH24 plasmid pKPC-484, complete sequence	85473	0.08269	0.78334		0.92563
>gi|749296010|ref|NZ_CP008799.1| Klebsiella pneumoniae subsp. pneumoniae KPNIH24 plasmid pKPN-819, complete sequence	58050	0.65674	0.81747		0.95132
>gi|749296012|ref|NZ_CP008800.1| Klebsiella pneumoniae subsp. pneumoniae KPNIH24 plasmid pKPN-e44, complete sequence	194877	0.30441	0.76763		0.95886
>gi|757691820|ref|NZ_CP007732.1| Klebsiella pneumoniae subsp. pneumoniae KPNIH27 plasmid pKEC-dc3, complete sequence	268334	0.29634	0.87627		0.98294
>gi|757691877|ref|NZ_CP007733.1| Klebsiella pneumoniae subsp. pneumoniae KPNIH27 plasmid pKPN-068, complete sequence	80411	0.27017	0.94385		0.99593
>gi|757692139|ref|NZ_CP007734.1| Klebsiella pneumoniae subsp. pneumoniae KPNIH27 plasmid pKPN-262, complete sequence	338850	0.07511	0.72369		0.97669
>gi|757692273|ref|NZ_CP007735.1| Klebsiella pneumoniae subsp. pneumoniae KPNIH27 plasmid pKPN-a41, complete sequence	89770	0.09744	0.48892		0.92382
>gi|757692375|ref|NZ_CP007736.1| Klebsiella pneumoniae subsp. pneumoniae KPNIH27 plasmid pKPN-b0b, complete sequence	113440	0.1547	0.93988		0.98191
>gi|1040187112|ref|NZ_CP014648.1| Klebsiella pneumoniae strain KPNIH36 plasmid pKPN-821, complete sequence	40448	0.39883	0.79955		0.95686
>gi|1040187127|ref|NZ_CP014649.1| Klebsiella pneumoniae strain KPNIH36 plasmid pKPN-fff, complete sequence	133484	0.08886	0.8077		0.90812
>gi|1040187156|ref|NZ_CP014650.1| Klebsiella pneumoniae strain KPNIH36 plasmid pKpQIL-6e6, complete sequence	113639	0.88457	0.96489		0.9921
>gi|1039435159|ref|NZ_CP014763.1| Klebsiella pneumoniae strain KPNIH39 plasmid pKPN-332, complete sequence	284894	0.15822	0.73854		0.97714
>gi|1039435160|ref|NZ_CP014764.1| Klebsiella pneumoniae strain KPNIH39 plasmid pKPN-704, complete sequence	36707		1	1	1
>gi|1039435161|ref|NZ_CP014765.1| Klebsiella pneumoniae strain KPNIH39 plasmid pKpQIL-9b8, complete sequence	106559	0.99112	1	0.03149	1
>gi|749295880|ref|NZ_CP008930.1| Klebsiella pneumoniae strain PMK1 plasmid pPMK1-A, complete sequence	187571	0.32877	0.76818		0.96457
>gi|749295932|ref|NZ_CP008931.1| Klebsiella pneumoniae strain PMK1 plasmid pPMK1-B, complete sequence	111693	1	1	1	1
>gi|749295942|ref|NZ_CP008932.1| Klebsiella pneumoniae strain PMK1 plasmid pPMK1-C, complete sequence	69947		0.85513		0.93835
>gi|749295989|ref|NZ_CP008933.1| Klebsiella pneumoniae strain PMK1 plasmid pPMK1-NDM, complete sequence	304526	0.07465	0.71433	0.06927	0.95985
>gi|77390343|gb|CP000146.1| Rhodobacter sphaeroides 2.4.1 plasmid C, complete sequence	105284		0.99352		1
>gi|484336769|ref|NZ_AKVW01000003.1| Rhodobacter sphaeroides 2.4.1 plasmid Ax, complete sequence, whole genome shotgun sequence	124310		1	0.22564	1
>gi|484336777|ref|NZ_AKVW01000007.1| Rhodobacter sphaeroides 2.4.1 plasmid Dx, complete sequence, whole genome shotgun sequence	52135		0.96237		0.91367
>gi|552530711|ref|NC_007488.2| Rhodobacter sphaeroides 2.4.1 plasmid B, complete sequence	114179		0.01373		1
>gi|552530953|ref|NC_007490.2| Rhodobacter sphaeroides 2.4.1 plasmid D, complete sequence	100827		0.97009	0.05937	0.9844
>gi|684199956|gb|CP008919.1| Providencia stuartii strain ATCC 33672 plasmid, complete sequence	48866		1	1	1
