# Supplementary material for: On the (im)possibility of reconstructing plasmids from whole-genome short-read sequencing data
Source: Microb Genom. 2017 Aug 18;3(10):e000128. doi: 10.1099/mgen.0.000128 (PMC5695206; doi:10.1099/mgen.0.000128)
Supplement: Supplementary File 3 [file mgen-3-128-s003.xls]

## Sheet: PlasmidSPAdes
PlasmidSPAdes	Precision	Recall	Chromosome fraction	Plasmid fraction	Novel sequences fraction
Burkholderia_cenocepacia_DDS_22E-1	NA	0	NA	NA	NA
Bacillus_subtilis_BEST195	0.777081	1	0.129576	0.451694	0.41873
Enterobacter_aerogenes_CAV1320	0.276569	1	0.723431	0.276569	0
Providencia_stuartii_ATCC_33672	0.765808	1	0.234192	0.765808	0
Corynebacterium_callunae_DSM_20147	0.287935	0.04322	0.712065	0.287935	0
Enterobacter_cloacae_CAV1411	0.494344	0.99345	0.505656	0.494344	0
Enterobacter_cloacae_CAV1669	0.606528	0.99633	0.393472	0.606528	0
Enterobacter_cloacae_CAV1311	0.275556	0.62762	0.724444	0.275556	0
Enterobacter_cloacae_CAV1668	0.700554	0.99646	0.299446	0.700554	0
Klebsiella_pneumoniae_KPN223	1	0.12305	0	0.655419	0.344581
Escherichia_coli_JJ1886	0.565	0.45958	0.269542	0.350094	0.380364
Aeromonas_veronii_AVNIH1	0.624365	0.94091	0.36417	0.605309	0.0305212
Klebsiella_pneumoniae_AATZP	1	0.39409	0	0.952448	0.0475521
Klebsiella_pneumoniae_CAV1596	0.538284	0.98417	0.461716	0.538284	0
Klebsiella_pneumoniae_CAV1392	0.413802	0.85582	0.582812	0.411412	0.00577593
Escherichia_coli_JJ1887	0.222407	0.27192	0.0695023	0.0198791	0.910619
Citrobacter_freundii_CFNIH1	0.98622	0.98715	0.0135066	0.966646	0.0198475
Enterobacter_asburiae_CAV1043	0.743862	0.9686	0.256138	0.743862	0
Klebsiella_pneumoniae_KPNIH36	0.870843	0.94505	0.129157	0.870843	0
Enterococcus_faecium_700221	0.144045	0.54402	0.837225	0.140893	0.0218815
Escherichia_coli_EC0889	0.742439	0.87542	0.257561	0.742439	0
Klebsiella_pneumoniae_KPNIH24	0.945121	0.94891	0.0548786	0.945121	0
Enterobacter_cloacae_ECR091	0.763161	0.167	0.170628	0.54981	0.279562
Serratia_marcescens_CAV1492	0.977112	0.99953	0.0227751	0.972308	0.00491696
Citrobacter_freundii_CAV1741	1	0.99648	0	0.996748	0.00325161
Klebsiella_pneumoniae_KPNIH1	0.935256	0.92815	0.0647439	0.935256	0
Klebsiella_pneumoniae_KPNIH10	0.734503	0.91195	0.264769	0.732488	0.00274295
Klebsiella_pneumoniae_KPN555	0.997919	0.97668	0.00200338	0.96074	0.0372569
Klebsiella_oxytoca_CAV1099	0.91084	0.89244	0.0891597	0.91084	0
Enterobacter_cloacae_ECNIH3	0.972501	0.6798	0.0272609	0.964079	0.00866046
Klebsiella_pneumoniae_KPNIH39	1	0.99487	0	0.986869	0.0131307
Klebsiella_oxytoca_CAV1335	0.773973	0.97907	0.226027	0.773973	0
Rhodobacter_sphaeroides_2-4-1	1	0.90771	0	0.986265	0.0137349
Citrobacter_freundii_CAV1321	1	0.97778	0	1	0
Klebsiella_oxytoca_KONIH1	0.915179	0.97513	0.08424	0.908906	0.00685387
Klebsiella_pneumoniae_CAV1344	0.749721	0.98893	0.250279	0.749721	0
Klebsiella_pneumoniae_CAV1193	0.482287	0.9691	0.517713	0.482287	0
Kluyvera_intermedia_CAV1151	0.984677	0.97594	0.0153227	0.984677	0
Enterobacter_cloacae_ECNIH2	0.973803	0.57023	0.0261968	0.973803	0
Klebsiella_pneumoniae_PMK1	0.936473	0.96152	0.0620103	0.914112	0.0238782
Klebsiella_pneumoniae_KPNIH27	0.849155	0.97507	0.148953	0.8385	0.0125475
Klebsiella_oxytoca_CAV1374	0.986244	0.98696	0.0137559	0.986244	0

## Sheet: Recycler
Recycler	Precision	Recall	Chromosome fraction	Plasmid fraction	Novel sequences fraction
Burkholderia_cenocepacia_DDS_22E-1	NA	0	NA	NA	NA
Bacillus_subtilis_BEST195	0.647602	1	0.220344	0.404926	0.37473
Enterobacter_aerogenes_CAV1320	1	1	0	1	0
Providencia_stuartii_ATCC_33672	0.945028	1	0.0549723	0.945028	0
Corynebacterium_callunae_DSM_20147	1	0.04235	0	1	0
Enterobacter_cloacae_CAV1411	0	0	1	0	0
Enterobacter_cloacae_CAV1669	0	0	1	0	0
Enterobacter_cloacae_CAV1311	0.0349399	0.02355	0.96506	0.0349399	0
Enterobacter_cloacae_CAV1668	0	0	1	0	0
Klebsiella_pneumoniae_KPN223	0	0	0.22619	0	0.77381
Escherichia_coli_JJ1886	0.573316	0.38006	0.405543	0.544909	0.0495481
Aeromonas_veronii_AVNIH1	NA	0	0	0	1
Klebsiella_pneumoniae_AATZP	NA	0	0	0	1
Klebsiella_pneumoniae_CAV1596	0	0	1	0	0
Klebsiella_pneumoniae_CAV1392	0.154684	0.19459	0.837903	0.153327	0.00876989
Escherichia_coli_JJ1887	0.25295	0.06666	0.583812	0.197678	0.21851
Citrobacter_freundii_CFNIH1	NA	0	0	0	1
Enterobacter_asburiae_CAV1043	0	0	1	0	0
Klebsiella_pneumoniae_KPNIH36	0	0	1	0	0
Enterococcus_faecium_700221	1	0.00855	0	0.122905	0.877095
Escherichia_coli_EC0889	1	0.00404	0	1	0
Klebsiella_pneumoniae_KPNIH24	0	0	1	0	0
Enterobacter_cloacae_ECR091	0	0	0.950644	0	0.049356
Serratia_marcescens_CAV1492	0	0	1	0	0
Citrobacter_freundii_CAV1741	0.39278	0.32155	0.60722	0.39278	0
Klebsiella_pneumoniae_KPNIH1	0	0	1	0	0
Klebsiella_pneumoniae_KPNIH10	0	0	1	0	0
Klebsiella_pneumoniae_KPN555	0	0	0.948801	0	0.0511989
Klebsiella_oxytoca_CAV1099	0.764046	0.28258	0.235954	0.764046	0
Enterobacter_cloacae_ECNIH3	0	0	0.972622	0	0.0273776
Klebsiella_pneumoniae_KPNIH39	0.691433	0.09357	0.281723	0.631281	0.0869956
Klebsiella_oxytoca_CAV1335	0.0886856	0.0122	0.911314	0.0886856	0
Rhodobacter_sphaeroides_2-4-1	1	0.06852	0	1	0
Citrobacter_freundii_CAV1321	0.00720546	0.00254	0.992795	0.00720546	0
Klebsiella_oxytoca_KONIH1	0	0	1	0	0
Klebsiella_pneumoniae_CAV1344	0.681734	0.04902	0.318266	0.681734	0
Klebsiella_pneumoniae_CAV1193	0.283538	0.00673	0.716462	0.283538	0
Kluyvera_intermedia_CAV1151	0.0117387	0.00204	0.988261	0.0117387	0
Enterobacter_cloacae_ECNIH2	0	0	1	0	0
Klebsiella_pneumoniae_PMK1	0.819936	0.19709	0.16499	0.751296	0.0837143
Klebsiella_pneumoniae_KPNIH27	0	0	1	0	0
Klebsiella_oxytoca_CAV1374	0	0	1	0	0

## Sheet: cBAR
cBAR	Precision	Recall	Chromosome fraction	Plasmid fraction	Novel sequences fraction
Burkholderia_cenocepacia_DDS_22E-1	0	0	1	0	0
Bacillus_subtilis_BEST195	0	0	0.881385	0	0.118615
Enterobacter_aerogenes_CAV1320	0	0	0.275173	0	0.724827
Providencia_stuartii_ATCC_33672	0.335346	1	0.662235	0.334125	0.00363974
Corynebacterium_callunae_DSM_20147	0.712057	0.09253	0.200381	0.495525	0.304094
Enterobacter_cloacae_CAV1411	0.841197	0.96574	0.158139	0.837677	0.00418419
Enterobacter_cloacae_CAV1669	0.869256	0.96574	0.127356	0.846731	0.0259129
Enterobacter_cloacae_CAV1311	0.839519	0.96544	0.153352	0.802224	0.0444238
Enterobacter_cloacae_CAV1668	0.638919	0.93884	0.361081	0.638919	0
Klebsiella_pneumoniae_KPN223	0.681024	0.81844	0.288298	0.615525	0.096177
Escherichia_coli_JJ1886	0.340759	0.83942	0.234203	0.121059	0.644738
Aeromonas_veronii_AVNIH1	0.492767	0.83672	0.495575	0.481442	0.0229828
Klebsiella_pneumoniae_AATZP	0.959305	0.78022	0.0392302	0.924785	0.0359846
Klebsiella_pneumoniae_CAV1596	0.446168	0.73354	0.553832	0.446168	0
Klebsiella_pneumoniae_CAV1392	0.661244	0.86213	0.309636	0.604404	0.0859593
Escherichia_coli_JJ1887	0.38411	0.55715	0.291164	0.181589	0.527246
Citrobacter_freundii_CFNIH1	0.680769	0.87893	0.314259	0.670166	0.0155753
Enterobacter_asburiae_CAV1043	0.365467	0.7333	0.633924	0.365116	0.00095966
Klebsiella_pneumoniae_KPNIH36	0.593293	0.86556	0.406707	0.593293	0
Enterococcus_faecium_700221	0.359516	0.75156	0.610704	0.342801	0.0464953
Escherichia_coli_EC0889	0.551119	0.83039	0.443796	0.544876	0.0113277
Klebsiella_pneumoniae_KPNIH24	0.665865	0.77547	0.13212	0.263289	0.604591
Enterobacter_cloacae_ECR091	0.789301	0.87529	0.169863	0.636323	0.193814
Serratia_marcescens_CAV1492	0.733998	0.92933	0.258787	0.714089	0.0271245
Citrobacter_freundii_CAV1741	0.897431	0.97136	0.096867	0.847537	0.0555955
Klebsiella_pneumoniae_KPNIH1	0.694968	0.73759	0.303773	0.6921	0.00412776
Klebsiella_pneumoniae_KPNIH10	0.675382	0.68324	0.32412	0.674346	0.00153435
Klebsiella_pneumoniae_KPN555	0.920183	0.82397	0.0762823	0.87943	0.0442876
Klebsiella_oxytoca_CAV1099	0.484012	0.93779	0.515215	0.483287	0.00149764
Enterobacter_cloacae_ECNIH3	0.798539	0.77834	0.199636	0.791306	0.00905772
Klebsiella_pneumoniae_KPNIH39	0.760729	0.82382	0.235552	0.748905	0.0155426
Klebsiella_oxytoca_CAV1335	0.483589	0.91744	0.516411	0.483589	0
Rhodobacter_sphaeroides_2-4-1	0.590007	0.68518	0.405217	0.583135	0.0116475
Citrobacter_freundii_CAV1321	0.923699	0.9299	0.0763012	0.923699	0
Klebsiella_oxytoca_KONIH1	0.767245	0.87902	0.230738	0.760598	0.00866465
Klebsiella_pneumoniae_CAV1344	0.675776	0.85707	0.324224	0.675776	0
Klebsiella_pneumoniae_CAV1193	0.815629	0.84483	0.18415	0.814652	0.0011977
Kluyvera_intermedia_CAV1151	0.41564	0.79443	0.581651	0.413714	0.00463508
Enterobacter_cloacae_ECNIH2	0.960841	0.67563	0.0391593	0.960841	0
Klebsiella_pneumoniae_PMK1	0.827692	0.78287	0.166143	0.79808	0.0357774
Klebsiella_pneumoniae_KPNIH27	0.833802	0.78647	0.162082	0.813152	0.0247658
Klebsiella_oxytoca_CAV1374	0.64916	0.91481	0.350541	0.648607	0.000851586

## Sheet: PlasmidFinder
PlasmidFinder	Precision	Recall	Chromosome fraction	Plasmid fraction	Novel sequences fraction
Burkholderia_cenocepacia_DDS_22E-1	NA	0	NA	NA	NA
Bacillus_subtilis_BEST195	1	1	0	0.922301	0.0776985
Enterobacter_aerogenes_CAV1320	1	1	0	1	0
Providencia_stuartii_ATCC_33672	NA	0	NA	NA	NA
Corynebacterium_callunae_DSM_20147	NA	0	NA	NA	NA
Enterobacter_cloacae_CAV1411	1	0.40679	0	1	0
Enterobacter_cloacae_CAV1669	1	0.35575	0	1	0
Enterobacter_cloacae_CAV1311	1	0.34674	0	1	0
Enterobacter_cloacae_CAV1668	1	0.34314	0	1	0
Klebsiella_pneumoniae_KPN223	1	0.09634	0	1	0
Escherichia_coli_JJ1886	1	0.18428	0	1	0
Aeromonas_veronii_AVNIH1	1	0.28517	0	1	0
Klebsiella_pneumoniae_AATZP	1	0.69996	0	1	0
Klebsiella_pneumoniae_CAV1596	1	0.24598	0	1	0
Klebsiella_pneumoniae_CAV1392	1	0.58797	0	0.975538	0.0244618
Escherichia_coli_JJ1887	1	0.22122	0	1	0
Citrobacter_freundii_CFNIH1	1	0.19423	0	1	0
Enterobacter_asburiae_CAV1043	1	0.24461	0	1	0
Klebsiella_pneumoniae_KPNIH36	1	0.43971	0	1	0
Enterococcus_faecium_700221	NA	0	NA	NA	NA
Escherichia_coli_EC0889	1	0.28204	0	1	0
Klebsiella_pneumoniae_KPNIH24	1	0.30885	0	1	0
Enterobacter_cloacae_ECR091	1	0.57888	0	0.983138	0.0168621
Serratia_marcescens_CAV1492	1	0.45727	0	0.995864	0.00413597
Citrobacter_freundii_CAV1741	1	0.66075	0	1	0
Klebsiella_pneumoniae_KPNIH1	1	0.20175	0	1	0
Klebsiella_pneumoniae_KPNIH10	1	0.06455	0	1	0
Klebsiella_pneumoniae_KPN555	1	0.45621	0	1	0
Klebsiella_oxytoca_CAV1099	1	0.43775	0	1	0
Enterobacter_cloacae_ECNIH3	1	0.22398	0	1	0
Klebsiella_pneumoniae_KPNIH39	1	0.35195	0	1	0
Klebsiella_oxytoca_CAV1335	1	0.38979	0	1	0
Rhodobacter_sphaeroides_2-4-1	NA	0	NA	NA	NA
Citrobacter_freundii_CAV1321	1	0.32345	0	1	0
Klebsiella_oxytoca_KONIH1	1	0.22079	0	1	0
Klebsiella_pneumoniae_CAV1344	1	0.42402	0	1	0
Klebsiella_pneumoniae_CAV1193	1	0.41336	0	1	0
Kluyvera_intermedia_CAV1151	1	0.2801	0	1	0
Enterobacter_cloacae_ECNIH2	1	0.09202	0	1	0
Klebsiella_pneumoniae_PMK1	1	0.29105	0	0.981041	0.0189595
Klebsiella_pneumoniae_KPNIH27	1	0.16951	0	1	0
Klebsiella_oxytoca_CAV1374	1	0.32254	0	1	0
